# Supplementary material for: MiR-93 suppresses tumorigenesis and enhances chemosensitivity of breast cancer via dual targeting E2F1 and CCND1
Source: Cell Death Dis. 2020 Aug 14;11(8):618. doi: 10.1038/s41419-020-02855-6 (PMC7428045; doi:10.1038/s41419-020-02855-6)
Supplement: Supplementary file 7 — Table S1 [file 41419_2020_2855_MOESM7_ESM.xlsx]

## Sheet: Sheet1
miRNA	Log2 (FC)	p Value
miR-365	3.84733	0.000462829
miR-1246	2.9983	0.000158938
miR-98	2.83283	0.0429862
miR-26b	2.57786	0.000966696
miR-143	2.51441	0.0131448
miR-10b	2.22574	0.031915
miR-145	2.20259	0.00657183
miR-20b	2.19141	0.0341071
miR-2861	2.18001	0.00179624
miR-1260b	1.64284	0.00195226
miR-10a	1.62583	0.0342013
miR-7	1.54232	0.0168444
miR-125a-5p	1.469	0.00200996
miR-3656	1.4558	0.000210245
miR-4284	1.41863	0.00404646
miR-1469	1.41586	0.00413547
let-7e	1.39018	0.0163113
let-7g	1.16854	0.0212242
miR-148b	1.1305	0.0127393
miR-149*	1.00425	0.0182232
miR-181a	-2.04794	0.00341014
miR-182	-1.91693	0.00350574
miR-1307	-1.68882	0.0478493
miR-1268	-1.59189	0.00151293
miR-22	-1.35717	0.0168508
miR-93	-1.30488	0.00103053
miR-3183	-1.23936	0.0149742
miR-27b	-1.19693	0.000417901
miR-222	-1.18697	0.0100099
miR-423-5p	-1.16837	0.000209882
miR-25	-1.16325	0.0210119
miR-23a	-1.13662	0.00320483
miR-23b	-1.04224	0.00520757
miR-24	-1.00684	0.00211455
miR-1207-5p	0.931518	0.0342544
miR-574-5p	0.921171	0.0262267
miR-638	0.891824	0.0450102
miR-15a	0.884338	0.0482993
miR-224	0.880393	0.00171294
miR-762	0.754762	0.0387935
miR-1234	0.645144	0.0436057
miR-3665	0.634698	0.00517585
let-7i	0.560653	0.0445098
miR-181d	0.53265	0.0162899
miR-718	0.508834	0.0147133
miR-584	0.466829	0.0108149
miR-126	0.379158	0.0428212
miR-3181	0.313482	0.0133225
miR-574-3p	-0.250742	0.02887
miR-20a	-0.346816	0.0356615
miR-720	-0.404125	0.0258319
miR-92a	-0.556593	0.00321006
miR-320a	-0.625137	0.0164632
miR-181b	-0.657687	0.038347
miR-3190	-0.682375	0.0202809
miR-25*	-0.68288	0.0477398
miR-107	-0.689261	0.0467088
miR-514b-5p	-0.689682	0.0121913
miR-221	-0.699304	0.0150109
miR-103	-0.766837	0.0193218
miR-183	-0.770126	0.0132561
miR-425	-0.786923	0.000811163
miR-1247	-0.80385	0.0472025
miR-27a	-0.845618	0.00110108
miR-4298	-0.852518	0.0131774
miR-675	-0.872914	0.0185002
miR-1180	-0.881062	0.0424492
miR-151-3p	-0.902985	0.0357492
miR-320c	-0.418051	0.05472
miR-589	-1.25134	0.0548763
miR-1229	0.813783	0.0573572
miR-18a	0.313788	0.057671
miR-133a	-1.09601	0.062916
miR-665	0.961482	0.062982
miR-181a-2*	-0.654395	0.065869
miR-663	1.07655	0.0690145
miR-196a	0.934512	0.0702252
miR-1238	0.673668	0.0711476
miR-3197	-0.878448	0.0730328
miR-151-5p	-0.525725	0.0737441
miR-132	-1.0642	0.0737831
miR-3185	0.524185	0.0757024
miR-23c	-0.574036	0.0764305
miR-503	0.850747	0.0766642
miR-212	-1.07638	0.0777035
miR-744	-0.788251	0.0825238
miR-767-5p	-0.732652	0.0831208
let-7f	0.558976	0.0859829
miR-129-3p	-0.965239	0.0917487
miR-421	1.38997	0.0943606
miR-3180-5p	0.517673	0.0946518
miR-21	0.487923	0.098814
miR-187*	0.746313	0.0993148
miR-139-5p	-0.929758	0.100177
miR-27b*	-0.881012	0.10099
miR-675*	-0.594613	0.101223
miR-193a-5p	-1.34362	0.103551
miR-106b	-0.551752	0.105865
miR-197	-1.37972	0.105887
miR-18b	0.636009	0.106492
miR-3180-3p	0.418861	0.112583
miR-320b	-0.253163	0.11581
miR-128	-0.220689	0.120355
miR-106a	0.330223	0.120672
miR-1228*	0.709954	0.121355
miR-28-5p	0.240834	0.121961
miR-1288	-1.08934	0.124168
miR-1224-5p	0.723885	0.125202
miR-26a	0.329256	0.126319
miR-101	0.734594	0.128711
miR-92a-1*	0.688191	0.134197
miR-23a*	-0.460746	0.136105
miR-18a*	-1.01027	0.13889
miR-1291	-0.99901	0.139062
miR-940	0.861731	0.139792
miR-933	0.41169	0.14254
miR-29a	-1.45112	0.146762
miR-3921	1.03018	0.149448
miR-4281	0.231338	0.155181
miR-125b	0.148049	0.168828
miR-602	0.39017	0.168938
miR-125a-3p	0.419224	0.169683
miR-1290	-1.06564	0.170076
miR-1294	-1.13593	0.171562
miR-3180	0.358813	0.17296
let-7c	0.589743	0.173817
miR-133b	-0.867168	0.17718
miR-3195	-0.315396	0.177621
miR-31	-1.81319	0.178343
miR-148a	1.29152	0.178898
miR-877	0.141462	0.18154
miR-1289	-1.44913	0.185121
let-7a	0.304999	0.185463
miR-3178	-0.217074	0.186418
let-7d	0.456873	0.188039
miR-629	0.797467	0.189552
miR-103-2*	-0.575979	0.192451
miR-1915	0.642322	0.195988
miR-935	0.335841	0.202894
miR-484	-0.868812	0.207384
miR-1260	0.702992	0.207853
miR-424	2.02841	0.208518
miR-140-3p	-0.636658	0.219848
miR-1228	0.376621	0.222739
miR-1231	0.511462	0.223599
miR-455-3p	-2.28693	0.22453
miR-454	1.48424	0.226473
miR-1303	-0.625036	0.227135
miR-185	-0.453275	0.227429
miR-193b*	-1.02482	0.228541
miR-210	-0.953835	0.229876
miR-671-5p	0.509836	0.2303
miR-622	-1.40508	0.232594
miR-3200-3p	-0.678333	0.235221
miR-3196	0.188801	0.236139
miR-3621	0.977748	0.237638
miR-525-5p	-1.32527	0.238955
miR-3682	-0.458333	0.240695
miR-1225-3p	0.407443	0.24313
miR-99b	-0.360726	0.244616
miR-1913	-1.19943	0.252387
miR-362-5p	-0.774057	0.252424
miR-1912	-0.505019	0.252596
miR-361-5p	-0.63177	0.263977
miR-371-5p	-1.42932	0.266421
miR-4293	-0.391267	0.269473
miR-624*	-1.33481	0.274743
miR-4274	0.50011	0.287016
miR-200c	-1.06945	0.293982
miR-155	0.514981	0.296451
miR-1274b	0.419947	0.29669
miR-372	-2.42199	0.298748
miR-371-3p	-2.13085	0.302118
miR-296-3p	-0.795472	0.305335
miR-1914	-1.38343	0.306383
miR-192*	-2.36432	0.307717
miR-28-3p	0.538255	0.307821
miR-1910	-0.487054	0.308734
miR-4309	-1.72117	0.309361
miR-766	-0.345711	0.311713
miR-629*	-0.632214	0.312733
miR-521	-1.02001	0.314623
miR-328	-2.21036	0.316661
miR-15b	0.144083	0.31966
miR-34c-3p	-1.11347	0.321236
miR-1915*	-1.20905	0.32343
miR-3177	0.697405	0.324202
miR-29b-2*	-1.99196	0.328874
miR-29b-1*	-1.89349	0.32936
miR-346	-1.94935	0.332141
miR-129-5p	-0.839021	0.332263
miR-4269	0.524907	0.335898
miR-3714	-1.84813	0.338042
miR-326	-1.92086	0.338306
miR-615-3p	-0.920489	0.33876
miR-621	-1.91399	0.340326
miR-518c*	-0.836623	0.340891
miR-185*	-0.540117	0.344647
miR-3198	-0.395348	0.345842
miR-323-5p	-0.933552	0.348142
miR-3692*	-1.66223	0.350655
miR-34a	-1.78692	0.353401
miR-330-3p	-1.66852	0.353692
miR-4313	-0.823167	0.356077
miR-298	-1.13574	0.359372
miR-616*	-1.75704	0.35941
miR-3610	-0.856903	0.359772
miR-320d	-0.14734	0.362147
miR-24-2*	0.0766604	0.363188
miR-323b-3p	-1.51734	0.365649
miR-4312	-0.688852	0.365777
miR-486-3p	-1.76981	0.365918
miR-373*	-1.3342	0.368951
miR-3074	-1.45797	0.370407
miR-615-5p	-1.24022	0.372661
miR-302d*	-1.0522	0.37525
miR-196b*	-1.17461	0.375503
miR-614	-1.30044	0.376593
miR-30b*	-1.50878	0.377292
miR-377	-1.27295	0.377685
miR-135a*	0.738972	0.378024
miR-16	-0.112618	0.378123
miR-4304	-1.32228	0.378794
miR-3615	-0.778108	0.379262
miR-331-3p	-1.26404	0.379612
miR-375	-1.23933	0.379648
miR-181c*	-0.414411	0.37966
miR-3187	0.180241	0.382443
miR-330-5p	-1.15527	0.382722
miR-33a*	-1.44496	0.382929
miR-532-5p	-0.331897	0.384164
miR-192	-0.688508	0.384261
miR-331-5p	-1.11396	0.385483
miR-299-5p	-1.24693	0.38555
miR-193b	-0.648163	0.385649
miR-523	-0.739416	0.386529
miR-4308	-1.438	0.388445
miR-302d	-1.1368	0.389406
miR-4302	-1.15525	0.389635
miR-517b	-5.59741	0.39045
miR-297	-1.09611	0.391176
miR-4300	-1.47824	0.391932
miR-4305	-1.35653	0.394115
miR-431*	-1.14065	0.394449
miR-3713	-1.09438	0.397487
miR-3663-3p	0.277844	0.397493
miR-4266	0.543232	0.398564
miR-4259	-0.72768	0.399385
miR-1914*	-0.878416	0.399948
miR-296-5p	0.114237	0.401732
miR-339-5p	-0.803423	0.402817
miR-150*	0.318825	0.403013
miR-4319	-0.852094	0.406855
miR-378	-0.809711	0.408224
miR-380*	-0.986514	0.409294
miR-1249	0.318729	0.410661
miR-369-5p	-0.742487	0.413136
miR-596	-0.160585	0.413307
miR-302e	-0.768741	0.41364
miR-3137	-0.955791	0.414162
miR-4267	-0.415416	0.416686
miR-323b-5p	-0.783198	0.4173
miR-625*	-0.546587	0.417619
miR-30c-2*	-0.821159	0.418285
miR-4316	-0.720414	0.41859
miR-4288	0.400607	0.419901
miR-30c	-0.529227	0.420687
miR-616	-1.10642	0.421222
miR-1972	-0.731232	0.42291
miR-4327	-0.634554	0.423944
miR-378*	-0.5724	0.427399
miR-1274a	0.41656	0.42774
miR-4310	-0.835511	0.427886
miR-370	-0.631672	0.4326
miR-324-5p	-0.722223	0.435152
miR-300	-0.88507	0.436367
miR-939	0.243182	0.442973
miR-3128	-1.03013	0.443291
miR-378b	-0.551945	0.444656
miR-92b	-0.132369	0.445057
miR-4317	-0.687752	0.445364
miR-379	-0.566233	0.445475
miR-30d	-0.448089	0.446314
miR-4286	0.24449	0.447429
miR-99a	0.379796	0.448494
miR-636	0.337356	0.449227
miR-193a-3p	-0.558723	0.450293
miR-342-3p	-0.418333	0.452422
miR-4258	0.185518	0.452563
miR-4321	-0.374964	0.454339
miR-30c-1*	-0.460264	0.456907
miR-3692	-0.622206	0.458683
miR-339-3p	-0.0906653	0.458786
miR-4323	-0.417219	0.459764
miR-1266	0.340454	0.460791
miR-3691	-0.581432	0.462024
miR-4257	0.0664147	0.465182
miR-4322	-0.51784	0.467241
miR-338-5p	0.0210837	0.467726
let-7g*	2.10592	0.468628
miR-617	-0.827078	0.470086
miR-432*	-0.468937	0.471474
miR-942	-0.733345	0.471618
miR-183*	-0.323043	0.472825
miR-1470	0.460582	0.478804
miR-1293	-0.333643	0.47975
miR-324-3p	-0.618338	0.481286
miR-4296	-0.285778	0.487697
miR-2277-3p	0.248925	0.487777
miR-3200-5p	-0.605181	0.491253
miR-373	1.25517	0.493055
miR-4301	-0.201402	0.494755
miR-652	0.248321	0.495392
miR-1292	2.10367	0.495435
let-7c*	-0.31638	0.497973
miR-4290	0.289657	0.503965
miR-194	-0.404794	0.507201
miR-3613-3p	1.33549	0.514701
miR-19b	-0.244299	0.52096
miR-936	0.227997	0.529034
miR-323-3p	0.365742	0.531757
miR-1237	0.169402	0.535762
miR-634	0.225596	0.53781
miR-191*	-0.334886	0.538579
miR-941	0.203362	0.546103
miR-380	1.4512	0.548243
miR-374a	-0.0526143	0.554017
miR-4306	-0.133906	0.555089
miR-632	0.110324	0.555196
miR-3940	-0.585594	0.555265
miR-3676	0.13145	0.556936
miR-4285	0.213491	0.557438
miR-3943	-0.43901	0.558328
miR-4292	-0.191993	0.564263
miR-637	0.151574	0.566279
miR-1280	0.107913	0.567005
miR-130b	-0.159346	0.571601
miR-33b*	0.165982	0.578918
miR-1281	-0.206812	0.579063
miR-1909	0.241496	0.579482
miR-4270	-0.159981	0.58075
miR-18b*	-0.413758	0.582848
miR-188-5p	0.19164	0.589148
miR-320e	-0.0996626	0.615417
miR-4294	-0.153317	0.617258
miR-103-as	-0.367658	0.619142
miR-29c	-0.108648	0.630154
miR-943	-0.366393	0.633029
miR-628-3p	0.041613	0.636293
miR-30b	0.5774	0.639636
miR-627	-0.582555	0.639988
miR-106b*	0.197966	0.647235
miR-30e*	0.302712	0.649868
miR-1275	0.0775947	0.655841
miR-340*	3.17972	0.657037
miR-4280	0.101456	0.657703
miR-3148	2.95332	0.663718
miR-1285	0.0599039	0.665837
miR-3194	-0.259306	0.666902
miR-1286	-0.322618	0.667366
miR-149	0.166439	0.669902
miR-3679-3p	0.123734	0.672675
miR-541*	-0.341616	0.676912
miR-1267	0.129257	0.676927
let-7d*	0.0952268	0.685152
miR-4326	-0.181046	0.685562
miR-1301	0.302539	0.686355
miR-4279	0.148807	0.686387
miR-605	0.182213	0.695394
miR-1908	0.120862	0.696225
miR-1276	0.0840654	0.69649
miR-3191	-0.192348	0.697622
miR-3689a-3p	-0.24675	0.699316
miR-1181	0.115036	0.703852
miR-3663-5p	0.0537165	0.705018
miR-3675-3p	-0.111413	0.707038
miR-532-3p	-0.296248	0.709226
miR-611	-0.15911	0.714223
miR-1279	-0.429969	0.723657
miR-181c	-0.740874	0.726784
miR-30a*	0.312934	0.729279
miR-30e	0.517029	0.729815
miR-612	0.067546	0.732724
miR-626	-0.77891	0.735817
miR-483-5p	-0.0148168	0.740662
miR-191	-0.362381	0.741154
miR-431	-1.27683	0.741987
miR-937	-0.163814	0.742735
miR-17	-0.0472622	0.744632
miR-30a	-0.0259666	0.748761
miR-1178	-0.279794	0.751634
miR-3141	-0.135477	0.751661
miR-203	0.413418	0.754499
miR-1909*	-0.09576	0.764513
miR-4297	-0.0355318	0.766096
let-7b	0.0467189	0.766767
miR-452	0.638081	0.775016
miR-429	-0.108373	0.796246
miR-641	-0.004107	0.801045
let-7b*	-0.117617	0.803661
miR-4287	-0.211208	0.806381
miR-3607-5p	1.33702	0.829627
miR-188-3p	-0.210893	0.843465
miR-3687	-0.0517932	0.843827
miR-335*	-0.574479	0.849681
miR-335	-0.221295	0.849759
miR-1825	0.0526261	0.859881
miR-92b*	-0.0380485	0.861777
miR-1269	-0.0460313	0.864603
miR-99b*	-0.0922777	0.864879
miR-186	-0.119824	0.881186
miR-654-3p	-0.108012	0.88594
miR-4324	0.0970248	0.886615
miR-3689b*	-0.201401	0.887496
miR-4291	-0.0335092	0.887915
miR-374b	0.94398	0.892444
miR-631	-0.0434474	0.89953
miR-1284	-0.46909	0.904696
miR-195	0.34166	0.908187
miR-100	-0.0460328	0.914109
miR-130a	0.113169	0.91483
miR-3685	-0.213492	0.918119
miR-1911*	-0.162435	0.931459
miR-93*	0.0450776	0.933952
miR-195*	2.62982	0.938166
miR-1271	-0.102689	0.954472
miR-224*	0.079366	0.962413
miR-374c	0.741963	0.972396
miR-301a	-0.152255	0.978069
miR-3690	-0.0781329	0.981424
