# Supplementary material for: MiR-93 suppresses tumorigenesis and enhances chemosensitivity of breast cancer via dual targeting E2F1 and CCND1
Source: Cell Death Dis. 2020 Aug 14;11(8):618. doi: 10.1038/s41419-020-02855-6 (PMC7428045; doi:10.1038/s41419-020-02855-6)
Supplement: Supplementary file 9 — Table S3 [file 41419_2020_2855_MOESM9_ESM.xlsx]

## Sheet: miRNA甲基化表达mRNA表达
samples	miR-93 methylation	miR-93 expression	MCM7 expression	E2F1 expression	CCND1 expression
TCGA.3C.AAAU	0.85033	12.6807	28.5687	22.7031	513.942
TCGA.3C.AALI	0.809882	12.7501	0	26.5312	37.7596
TCGA.3C.AALJ	0.833262	13.5253	0	14.2158	94.6455
TCGA.3C.AALK	0.803315	12.6489	24.2907	6.26987	189.576
TCGA.4H.AAAK	0.769392	12.3705	31.1402	7.97604	95.9537
TCGA.5L.AAT0	0.750764	12.9614	29.6174	4.67857	79.8671
TCGA.5T.A9QA	0.889993	12.9072	0	20.9274	317.64
TCGA.A1.A0SB	0.512832	12.4441	40.8979	3.98409	123.155
TCGA.A1.A0SF	0.738806	11.7978	0.0647525	6.82853	39.4003
TCGA.A1.A0SG	0.810029	12.2728	0	4.91528	122.974
TCGA.A1.A0SI	0.752425	11.2778	0.0430651	17.6095	15.3731
TCGA.A1.A0SN	0.818029	12.2018	43.4092	10.3627	229.691
TCGA.A1.A0SQ	0.824753	11.6043	21.1091	6.56101	856.767
TCGA.A2.A0CK	0.746115	12.445	1.4643	9.51895	411.531
TCGA.A2.A0CO	0.823422	11.3903	15.6199	2.2009	57.0751
TCGA.A2.A0CR	0.760569	11.7697	33.9825	8.90639	50.2491
TCGA.A2.A0EP	0.785046	11.6668	22.7864	5.84211	29.5995
TCGA.A2.A1FV	0.84508	13.1664	0	2.89485	60.4014
TCGA.A2.A1FW	0.859855	11.2186	18.1128	14.2875	455.304
TCGA.A2.A1FX	0.834453	12.8929	53.4743	23.2036	419.68
TCGA.A2.A1FZ	0.782915	12.2505	15.9137	2.61918	93.9033
TCGA.A2.A1G0	0.766148	11.3595	17.5636	2.08775	137.07
TCGA.A2.A1G1	0.777104	11.4	19.3101	3.30472	72.6332
TCGA.A2.A1G4	0.822513	12.5357	59.17	9.69371	619.655
TCGA.A2.A1G6	0.548583	10.9182	16.1676	0.621663	31.5467
TCGA.A2.A259	0.737962	11.1013	20.2225	2.16907	113.036
TCGA.A2.A25A	0.725589	11.617	20.4545	3.61252	76.5684
TCGA.A2.A25B	0.84918	12.6867	38.1753	3.31915	89.2222
TCGA.A2.A25C	0.82303	12.5194	26.1667	6.15299	78.2883
TCGA.A2.A25D	0.832677	12.2381	23.0701	8.69441	24.4245
TCGA.A2.A25E	0.80339	12.7991	0.0251836	14.3107	97.3791
TCGA.A2.A25F	0.821126	13.6294	36.9385	6.08314	18.2585
TCGA.A2.A3KC	0.708349	12.4251	24.7639	7.38309	241.15
TCGA.A2.A3KD	0.689594	12.136	0.117046	4.36118	177.048
TCGA.A2.A3XS	0.766212	12.9975	65.3624	26.5364	4.87653
TCGA.A2.A3XT	0.720504	12.9894	51.436	29.0208	4.82069
TCGA.A2.A3XU	0.431287	13.9189	60.1025	11.5748	19.9158
TCGA.A2.A3XV	0.76889	12.2647	27.5825	9.20276	20.9097
TCGA.A2.A3XW	0.7078	11.0763	29.0566	11.7114	88.3436
TCGA.A2.A3XX	0.791077	13.2706	61.5328	24.4662	4.77693
TCGA.A2.A3XY	0.645009	12.5629	45.139	12.8006	44.9872
TCGA.A2.A3XZ	0.647149	12.5852	38.3506	12.7308	37.3838
TCGA.A2.A3Y0	0.742009	14.4032	91.4228	23.4349	13.4054
TCGA.A2.A4RW	0.717168	12.9098	18.123	3.60819	41.5664
TCGA.A2.A4RX	0.746289	13.0476	0	14.1648	31.9773
TCGA.A2.A4RY	0.586269	12.6713	29.0102	2.35015	47.8534
TCGA.A2.A4S0	0.755664	12.6816	21.0093	1.98987	164.861
TCGA.A2.A4S1	0.800545	12.7621	12.0958	8.00797	26.2338
TCGA.A2.A4S2	0.820776	12.4329	15.1362	5.36045	62.7122
TCGA.A2.A4S3	0.815522	13.9496	59.0648	24.6103	31.3274
TCGA.A7.A13D	0.712136	13.1	58.8827	18.0137	31.4901
TCGA.A7.A13E	0.811912	13.4163	53.8057	15.4576	152.566
TCGA.A7.A13F	0.865755	12.7262	39.529	12.9395	45.3545
TCGA.A7.A13G	0.807099	10.1423	0.138589	2.02371	144.636
TCGA.A7.A13H	0.746306	11.6201	23.7336	3.71943	103.692
TCGA.A7.A26E	0.801968	11.476	8.61296	0.747561	46.0632
TCGA.A7.A26F	0.689206	13.1234	44.0598	2.52908	30.99
TCGA.A7.A26G	0.693088	11.5163	18.261	4.81815	47.9886
TCGA.A7.A26H	0.809045	10.7597	10.0549	3.18814	137.265
TCGA.A7.A26I	0.546319	12.9656	2.06363	4.89792	17.5297
TCGA.A7.A26J	0.800512	12.1987	24.8613	9.26774	176.376
TCGA.A7.A2KD	0.797443	12.528	30.6742	13.7824	113.5
TCGA.A7.A3IY	0.712848	11.5002	0	6.15772	93.4478
TCGA.A7.A3IZ	0.895912	12.0784	17.5388	14.0173	1679.83
TCGA.A7.A3J0	0.783733	11.8173	31.5897	3.85205	96.3865
TCGA.A7.A3J1	0.799047	11.471	20.4551	5.61777	39.2808
TCGA.A7.A3RF	0.784082	11.6897	14.7218	3.98499	66.7543
TCGA.A7.A425	0.763683	13.4388	0	14.6084	71.939
TCGA.A7.A426	0.673124	12.2576	34.449	6.2941	61.0392
TCGA.A7.A4SA	0.771328	12.9454	26.0637	16.4059	49.8822
TCGA.A7.A4SB	0.840985	12.464	35.4004	13.5639	1035.6
TCGA.A7.A4SC	0.743895	11.9999	0.0443803	4.20504	229.545
TCGA.A7.A4SD	0.788606	13.4403	62.4777	19.598	49.3508
TCGA.A7.A4SE	0.742114	14.7095	0	30.3019	90.6109
TCGA.A7.A4SF	0.84627	13.4914	0	20.1944	94.8015
TCGA.A7.A56D	0.808185	11.8902	27.16	17.6795	62.9638
TCGA.A7.A5ZV	0.827417	14.1103	26.2581	16.6091	66.9827
TCGA.A7.A5ZW	0.720607	12.0479	20.6351	2.41225	50.8823
TCGA.A7.A5ZX	0.609406	11.7808	23.2316	1.77902	33.9623
TCGA.A7.A6VV	0.653784	12.9819	51.9988	16.2756	28.8529
TCGA.A7.A6VW	0.774341	13.4623	0	20.2283	19.7543
TCGA.A7.A6VX	0.805288	11.7498	27.0081	17.1289	6.95707
TCGA.A7.A6VY	0.637706	13.0135	0	21.2228	47.0978
TCGA.AC.A23C	0.788765	11.2347	17.0556	5.43514	78.0519
TCGA.AC.A23E	0.777285	11.626	12.9543	1.8712	38.6738
TCGA.AC.A23G	0.767648	11.5566	0	2.95835	70.5019
TCGA.AC.A23H	0.841144	11.2	0.30449	7.08077	135.554
TCGA.AC.A2B8	0.766618	11.1917	16.0444	2.37675	80.1216
TCGA.AC.A2BK	0.838531	13.8946	75.4496	14.3517	11.3761
TCGA.AC.A2BM	0.806836	11.6364	0	23.6472	523.816
TCGA.AC.A2FB	0.740196	11.3839	16.8128	3.69753	86.877
TCGA.AC.A2FE	0.777773	10.5285	18.2671	4.51747	33.5155
TCGA.AC.A2FF	0.738776	11.4907	0	2.91228	88.3887
TCGA.AC.A2FG	0.713901	10.5007	21.4541	3.13057	50.1173
TCGA.AC.A2FK	0.628661	10.1557	0	0.82102	38.5295
TCGA.AC.A2FM	0.846198	11.6876	34.9856	12.0397	212.129
TCGA.AC.A2FO	0.765881	10.7652	14.7045	3.87188	95.3957
TCGA.AC.A2QH	0.585833	12.8599	15.9218	4.70679	19.756
TCGA.AC.A2QI	0.807906	10.3919	0	2.57331	58.1086
TCGA.AC.A2QJ	0.778872	11.274	32.103	10.9129	12.9672
TCGA.AC.A3BB	0.764232	10.0706	20.4163	3.51129	40.6381
TCGA.AC.A3EH	0.795644	13.1658	22.5254	4.44144	47.8506
TCGA.AC.A3HN	0.756539	11.4031	21.7412	5.76518	105.56
TCGA.AC.A3OD	0.744129	12.0634	10.7078	2.18227	250.787
TCGA.AC.A3QP	0.704686	11.5209	0	2.71795	47.0175
TCGA.AC.A3QQ	0.805529	12.1246	6.56614	2.99297	257.979
TCGA.AC.A3TM	0.750531	11.8082	44.3658	12.8574	82.9784
TCGA.AC.A3TN	0.830046	11.8158	0	6.3443	132.388
TCGA.AC.A3W5	0.780659	12.7434	25.7465	11.1067	32.4974
TCGA.AC.A3W6	0.791373	12.2238	0.0306796	8.01097	66.7087
TCGA.AC.A3W7	0.74023	12.3602	0.211712	4.12196	85.9382
TCGA.AC.A3YI	0.683874	11.2087	21.8248	2.78747	60.2512
TCGA.AC.A3YJ	0.783048	11.8149	19.8983	3.98578	55.0724
TCGA.AC.A4ZE	0.870664	13.1814	0.147973	11.5667	424.606
TCGA.AC.A5EH	0.769848	11.8748	26.1828	17.2099	58.5675
TCGA.AC.A5XS	0.812352	12.9099	0	9.54852	26.0157
TCGA.AC.A5XU	0.77898	13.1261	45.0945	7.79726	316.865
TCGA.AC.A62V	0.867314	12.9922	48.2343	21.9803	310.135
TCGA.AC.A62X	0.624818	13.9229	54.6462	21.2304	9.63684
TCGA.AC.A62Y	0.81541	12.3869	2.01181	9.32987	60.624
TCGA.AC.A6IV	0.712847	11.409	26.3007	6.06735	157.114
TCGA.AC.A6IW	0.759913	13.3848	0.927913	13.9715	28.805
TCGA.AC.A6IX	0.730374	12.0679	12.463	4.84857	123.107
TCGA.AC.A6NO	0.715493	12.9965	42.1235	10.7555	125.751
TCGA.AC.A7VB	0.839151	13.4567	1.44104	22.3539	134.984
TCGA.AC.A7VC	0.727201	13.4553	61.362	18.2566	19.5753
TCGA.AC.A8OP	0.791369	11.9908	28.3874	4.92216	254.007
TCGA.AC.A8OQ	0.722082	13.238	103.204	22.4158	34.3642
TCGA.AC.A8OR	0.880012	12.6473	34.5398	4.17681	105.915
TCGA.AC.A8OS	0.75631	12.3808	25.9703	2.43226	68.9889
TCGA.AO.A12B	0.871311	12.2895	25.3367	3.41962	134.652
TCGA.AO.A1KO	0.582742	10.3696	12.4979	0.816336	33.8856
TCGA.AO.A1KP	0.88312	11.836	0	4.9226	130.267
TCGA.AO.A1KQ	0.850725	13.629	45.3372	19.8498	198.962
TCGA.AO.A1KR	0.773711	12.9004	49.6296	0	0
TCGA.AO.A1KS	0.742272	13.3966	15.2511	5.25797	205.556
TCGA.AO.A1KT	0.814359	11.7997	0.357155	19.2888	436.166
TCGA.AQ.A0Y5	0.771901	11.3781	12.0531	2.95165	79.0774
TCGA.AQ.A1H2	0.891174	10.1351	0.0413061	6.28235	197.135
TCGA.AQ.A1H3	0.818392	11.272	23.7927	2.54151	136.062
TCGA.AQ.A54N	0.607142	14.5871	49.9536	16.6721	44.5724
TCGA.AQ.A54O	0.829483	12.9625	0	6.91859	52.6741
TCGA.AQ.A7U7	0.791449	11.8595	23.4168	7.31467	48.2521
TCGA.AR.A1AI	0.748672	13.4995	59.4386	12.2209	3.88597
TCGA.AR.A1AJ	0.734405	13.0149	62.8876	14.5988	95.7094
TCGA.AR.A1AK	0.816285	11.7739	21.4476	11.0605	329.199
TCGA.AR.A1AL	0.780733	11.1906	0.0267915	3.2506	49.5892
TCGA.AR.A1AM	0.660001	11.7316	21.6365	2.46853	107.793
TCGA.AR.A1AN	0.777999	11.8973	21.8558	3.42319	100.342
TCGA.AR.A1AO	0.75021	12.0865	33.5816	7.19725	28.547
TCGA.AR.A1AP	0.821229	12.1819	0.718981	8.23195	204.996
TCGA.AR.A1AQ	0.729459	13.232	70.0393	16.0548	27.9037
TCGA.AR.A1AR	0.652953	13.0561	41.3029	4.71275	134.728
TCGA.AR.A1AS	0.860457	12.1575	0.0355807	7.29423	71.6115
TCGA.AR.A1AT	0.818606	12.7377	0	8.15712	61.363
TCGA.AR.A1AU	0.674145	12.427	25.7425	2.51838	119.191
TCGA.AR.A1AV	0.869888	11.7171	21.0453	4.66304	266.896
TCGA.AR.A1AW	0.854863	12.2765	28.7085	6.0019	21.8154
TCGA.AR.A1AX	0.79743	11.7882	25.1483	8.29817	41.1115
TCGA.AR.A1AY	0.428024	14.2352	81.0518	15.6861	50.7522
TCGA.AR.A24H	0.795406	13.176	31.5465	19.78	4.73644
TCGA.AR.A24K	0.807491	11.6135	6.60557	4.39348	248.594
TCGA.AR.A24L	0.762312	11.341	11.3139	8.68599	364.101
TCGA.AR.A24M	0.775344	11.1141	0	1.95881	89.7986
TCGA.AR.A24N	0.872315	11.7353	23.8981	5.64182	161.843
TCGA.AR.A24O	0.738371	11.7317	19.2149	3.40739	106.546
TCGA.AR.A24P	0.806618	11.6016	19.5243	5.43483	238.957
TCGA.AR.A24Q	0.732263	13.0449	0	9.90689	83.1986
TCGA.AR.A24R	0.825655	12.1884	25.5516	7.63257	276.246
TCGA.AR.A24S	0.805818	12.8423	22.1201	6.88871	56.7124
TCGA.AR.A24T	0.747917	10.699	13.1751	2.81594	56.1004
TCGA.AR.A24U	0.714927	11.6633	23.3059	5.78174	9.88622
TCGA.AR.A24V	0.852899	10.7993	16.4121	6.96971	250.225
TCGA.AR.A24W	0.70664	10.6551	10.9883	2.35504	138.695
TCGA.AR.A24X	0.819198	12.0444	20.1894	1.94287	92.0513
TCGA.AR.A24Z	0.835778	11.9647	0.161413	9.43238	365.544
TCGA.AR.A250	0.816892	11.9913	16.9766	10.632	142.24
TCGA.AR.A251	0.704034	13.5675	57.0828	13.6561	19.9995
TCGA.AR.A252	0.752473	11.276	0.159488	1.72397	80.147
TCGA.AR.A254	0.77887	12.2081	0	4.7903	83.3904
TCGA.AR.A255	0.808176	11.4721	15.8728	7.24283	72.8801
TCGA.AR.A256	0.761727	13.9643	0	18.7613	32.0076
TCGA.AR.A2LE	0.838638	11.1276	12.4966	3.02325	129.645
TCGA.AR.A2LH	0.747653	10.1786	0	16.3678	17.9681
TCGA.AR.A2LJ	0.670053	10.5087	29.889	6.34798	497.631
TCGA.AR.A2LK	0.850989	11.446	29.9014	16.6966	816.172
TCGA.AR.A2LM	0.745708	10.9014	15.5142	1.67056	59.3396
TCGA.AR.A2LN	0.756076	10.1753	0	1.53741	62.646
TCGA.AR.A2LO	0.703578	11.5623	0	9.15005	103.532
TCGA.AR.A2LQ	0.625173	9.87352	0	2.73758	32.151
TCGA.AR.A5QM	0.807543	12.8581	19.355	7.22944	65.1666
TCGA.AR.A5QN	0.752788	12.8207	26.9338	11.4286	126.839
TCGA.AR.A5QP	0.673443	12.3961	0	5.75473	86.7488
TCGA.AR.A5QQ	0.79856	12.9467	0	13.2706	46.1377
TCGA.B6.A0I1	0.761636	12.5114	38.8718	30.0255	4.8606
TCGA.B6.A1KC	0.833623	12.6338	17.1974	9.85527	94.7788
TCGA.B6.A1KF	0.704791	13.2918	29.0647	22.1416	29.4084
TCGA.B6.A1KI	0.794941	10.9453	12.6809	3.58647	92.8185
TCGA.B6.A1KN	0.794169	13.0647	35.2517	11.7598	66.3809
TCGA.B6.A2IU	0.838301	10.6958	25.9894	8.98508	51.8979
TCGA.B6.A3ZX	0.762755	12.225	0.0267878	11.4184	84.7373
TCGA.B6.A400	0.706138	12.5305	39.5738	11.2565	125.068
TCGA.B6.A401	0.790896	11.7308	30.2978	7.70064	44.9534
TCGA.B6.A402	0.766397	13.7015	52.0069	23.798	94.1659
TCGA.B6.A408	0.835534	12.0542	0	9.22759	238.283
TCGA.B6.A409	0.714144	14.11	35.1156	13.385	42.3557
TCGA.B6.A40B	0.824519	12.4544	24.6248	7.98954	102.999
TCGA.B6.A40C	0.746246	12.1835	39.7449	12.7373	23.329
TCGA.BH.A0AU	0.819264	11.75	23.5119	3.97014	177.818
TCGA.BH.A0AZ	0.73983	10.3426	0	1.87425	95.8241
TCGA.BH.A0B5	0.806776	12.3508	45.7952	12.2336	45.8553
TCGA.BH.A0BF	0.819478	11.9617	17.6871	4.84946	34.8423
TCGA.BH.A0BT	0.830488	11.1045	19.4618	3.08937	48.859
TCGA.BH.A0BZ	0.837261	11.1632	27.7067	17.1714	154.78
TCGA.BH.A0C3	0.758389	12.2413	21.6875	10.6771	388.073
TCGA.BH.A0DD	0.863723	13.3163	0.0285544	25.8888	756.031
TCGA.BH.A0DG	0.790541	11.6763	20.6733	4.13779	67.3783
TCGA.BH.A0DI	0.719076	11.374	11.5521	1.81689	49.5944
TCGA.BH.A0DV	0.760982	10.839	0.721466	1.07231	42.0599
TCGA.BH.A0E2	0.788875	12.8093	25.0885	7.97711	164.79
TCGA.BH.A0H3	0.778001	11.2378	15.5138	2.13048	93.4632
TCGA.BH.A0HA	0.831274	11.8524	11.9168	4.77427	73.5352
TCGA.BH.A0HN	0.89553	11.6713	24.7011	6.31442	84.5939
TCGA.BH.A1EN	0.836692	12.318	0.0460144	8.72543	55.1875
TCGA.BH.A1EO	0.83741	11.1506	20.013	2.81801	26.4454
TCGA.BH.A1ES	0.810608	12.0222	34.9519	6.62633	564.416
TCGA.BH.A1ET	0.806069	11.0134	10.5608	1.28757	91.3866
TCGA.BH.A1EU	0.834273	11.1715	13.8401	1.96229	95.611
TCGA.BH.A1EV	0.859948	11.172	15.2334	7.7075	39.571
TCGA.BH.A1EW	0.832905	12.0633	18.6609	5.28795	323.444
TCGA.BH.A1EX	0.782015	11.9354	0	3.59216	28.7663
TCGA.BH.A1EY	0.819141	11.2002	12.7749	3.56295	42.7524
TCGA.BH.A1F0	0.823875	11.9162	0	9.25626	24.6922
TCGA.BH.A1F2	0.758202	11.475	10.7858	5.09699	37.5764
TCGA.BH.A1F5	0.850998	12.0128	4.9266	1.39085	293.558
TCGA.BH.A1F6	0.742924	13.965	0	12.8105	17.6664
TCGA.BH.A1F8	0.836168	11.5048	13.6149	4.77872	109.418
TCGA.BH.A1FB	0.70894	11.8084	14.7925	1.49235	50.8832
TCGA.BH.A1FC	0.813586	13.4603	86.0608	20.0465	29.5761
TCGA.BH.A1FE	0.771247	12.207	15.9544	4.87111	55.3191
TCGA.BH.A1FG	0.839039	11.726	11.8512	2.40424	96.6507
TCGA.BH.A1FH	0.588559	10.6599	0	1.1649	42.5273
TCGA.BH.A1FJ	0.891728	11.9407	37.274	8.39709	70.5354
TCGA.BH.A1FL	0.837878	11.9995	31.007	4.37516	127.31
TCGA.BH.A1FM	0.832816	12.3062	1.22744	2.73507	92.0919
TCGA.BH.A1FN	0.740216	12.4191	19.9135	8.27793	14.8044
TCGA.BH.A1FR	0.841632	12.2635	0	10.8009	105.968
TCGA.BH.A1FU	0.699244	12.1365	26.2053	4.35861	47.5204
TCGA.BH.A201	0.69687	11.4743	18.163	3.7828	285.294
TCGA.BH.A202	0.8168	12.4319	24.8448	11.8417	4.83098
TCGA.BH.A203	0.818332	11.9222	0.427266	8.05342	68.7464
TCGA.BH.A204	0.804147	12.747	25.3293	10.6734	152.698
TCGA.BH.A208	0.619776	11.1051	8.33428	1.73694	49.7099
TCGA.BH.A209	0.821735	12.8714	49.8673	10.4918	96.3486
TCGA.BH.A28O	0.600187	11.2694	30.2374	2.55653	52.7748
TCGA.BH.A28Q	0.81602	11.5077	18.7853	1.86248	114.951
TCGA.BH.A2L8	0.755252	10.8065	16.9077	2.20746	48.4991
TCGA.BH.A42T	0.803745	12.7604	0	22.5474	234.075
TCGA.BH.A42U	0.640976	12.4759	29.9988	3.62837	52.5867
TCGA.BH.A42V	0.689657	12.9596	30.7668	2.67481	50.0609
TCGA.BH.A5IZ	0.737748	14.1244	0	0	0.0116198
TCGA.BH.A5J0	0.826429	12.8763	0	7.07231	63.8273
TCGA.BH.A6R8	0.831889	12.1507	5.61187	11.2458	60.7859
TCGA.BH.A6R9	0.771234	11.2529	15.3795	2.10119	38.5769
TCGA.BH.A8FY	0.882901	11.8946	0	13.6702	145.222
TCGA.BH.A8FZ	0.721647	11.465	26.6403	4.38308	54.4604
TCGA.BH.A8G0	0.67692	11.1382	21.0975	2.14796	55.1813
TCGA.BH.AB28	0.808183	12.1547	32.4544	8.02885	115.127
TCGA.C8.A1HE	0.845538	11.3973	18.8843	2.71944	76.5182
TCGA.C8.A1HF	0.685277	12.7992	61.5974	16.2023	18.2492
TCGA.C8.A1HG	0.79808	12.2535	29.4542	20.3068	176.232
TCGA.C8.A1HI	0.698199	10.5429	3.43593	3.95484	66.0268
TCGA.C8.A1HJ	0.344356	13.616	0	10.5562	14.4162
TCGA.C8.A1HK	0.765156	13.5625	0.0388849	4.5265	256.249
TCGA.C8.A1HL	0.812085	12.2612	0	7.20519	95.8896
TCGA.C8.A1HM	0.875799	11.3512	31.3371	11.073	254.573
TCGA.C8.A1HN	0.749451	12.4113	31.7223	12.3752	167.089
TCGA.C8.A1HO	0.808575	12.1096	22.1764	11.0265	171.881
TCGA.C8.A26V	0.843216	11.6399	18.4939	3.18342	88.2496
TCGA.C8.A26W	0.809675	12.0785	38.0617	12.4238	474.964
TCGA.C8.A26X	0.810539	11.1705	23.0932	8.44323	26.1613
TCGA.C8.A26Y	0.716701	12.4318	33.5549	25.7663	5.89239
TCGA.C8.A26Z	0.841003	11.4901	0.829086	7.61286	316.089
TCGA.C8.A273	0.824046	11.4588	38.6552	5.12571	160.566
TCGA.C8.A274	0.864829	11.5187	0.150023	6.60891	52.9857
TCGA.C8.A275	0.82505	12.2483	34.4203	13.4478	10.2698
TCGA.C8.A278	0.83272	12.2061	0.144498	16.6014	26.9121
TCGA.C8.A27A	0.792942	12.5446	0.0205808	14.5873	126.807
TCGA.C8.A27B	0.800832	13.2204	0	10.8327	14.3518
TCGA.C8.A3M7	0.753568	11.6001	29.9536	5.4064	31.4835
TCGA.C8.A3M8	0.821432	12.4144	21.335	19.8413	357.843
TCGA.C8.A8HP	0.800062	12.5009	36.9489	16.9721	16.6426
TCGA.C8.A8HQ	0.814062	11.1532	0	12.3388	112.714
TCGA.C8.A8HR	0.769235	11.2671	29.4858	11.2954	77.2588
TCGA.D8.A1J8	0.811582	12.5135	0.630659	5.3108	61.5644
TCGA.D8.A1J9	0.821545	11.9559	19.0859	10.1079	55.3019
TCGA.D8.A1JA	0.717066	11.909	7.04362	2.78481	62.0729
TCGA.D8.A1JB	0.681984	10.4076	0.0737296	2.39517	45.7324
TCGA.D8.A1JC	0.811194	11.8966	20.4315	8.93326	338.929
TCGA.D8.A1JD	0.848317	11.6694	29.3849	14.9541	94.7942
TCGA.D8.A1JE	0.813583	10.7311	11.2218	4.9671	47.5707
TCGA.D8.A1JF	0.805833	11.7779	16.2464	2.71166	18.5486
TCGA.D8.A1JG	0.731716	14.1573	172.928	14.6835	7.01867
TCGA.D8.A1JH	0.766516	10.9617	16.6097	2.69643	110.375
TCGA.D8.A1JI	0.881257	11.8456	16.6239	6.04812	377.91
TCGA.D8.A1JJ	0.724318	11.6991	0	5.36548	80.8218
TCGA.D8.A1JK	0.79734	12.6152	48.1882	13.8611	32.5845
TCGA.D8.A1JL	0.784496	11.3642	0.265236	4.66366	61.6883
TCGA.D8.A1JN	0.773548	10.934	0.0946951	0.9462	68.4504
TCGA.D8.A1JP	0.804341	11.4201	0.515131	20.7711	17.1237
TCGA.D8.A1JS	0.862216	11.3375	25.6503	1.90728	67.5923
TCGA.D8.A1JT	0.875327	12.0465	8.66038	6.70149	190.232
TCGA.D8.A1JU	0.767244	9.93004	8.90892	0.723278	29.3113
TCGA.D8.A1X5	0.86195	11.5937	0	9.57825	129.719
TCGA.D8.A1X6	0.880529	12.1988	34.6888	14.285	193.262
TCGA.D8.A1X7	0.83286	12.1276	0	2.44293	116.715
TCGA.D8.A1X8	0.762709	12.1105	18.1098	3.41719	124.365
TCGA.D8.A1X9	0.860565	11.4591	0	6.01574	228.944
TCGA.D8.A1XA	0.83515	11.4774	0.153069	13.5094	163.984
TCGA.D8.A1XB	0.776057	10.9589	19.2318	4.26974	76.5681
TCGA.D8.A1XC	0.84378	10.7273	0	3.00482	140.981
TCGA.D8.A1XD	0.805842	12.7292	25.8872	3.2937	257.374
TCGA.D8.A1XF	0.871712	13.379	63.4039	27.3722	1206.42
TCGA.D8.A1XG	0.791204	11.3539	23.3373	3.70668	210.459
TCGA.D8.A1XJ	0.720429	13.3763	52.9437	14.859	48.6722
TCGA.D8.A1XK	0.530108	14.3099	127.113	18.6498	27.4134
TCGA.D8.A1XL	0.82287	13.0309	52.1524	26.2084	21.8176
TCGA.D8.A1XM	0.746752	12.106	0.143027	5.00428	131.466
TCGA.D8.A1XO	0.823178	11.5954	0	2.32143	88.3495
TCGA.D8.A1XQ	0.830602	12.7203	0	12.5875	84.1967
TCGA.D8.A1XR	0.778104	11.8721	0.0267148	4.89906	204.626
TCGA.D8.A1XS	0.833141	12.0218	0	13.5332	310.901
TCGA.D8.A1XT	0.793387	11.9297	25.6	6.15623	83.5485
TCGA.D8.A1XU	0.776778	10.2225	6.98351	2.57498	56.4494
TCGA.D8.A1XV	0.864743	11.719	19.0276	3.61764	145.326
TCGA.D8.A1XW	0.755747	11.1859	15.3709	3.48226	23.8891
TCGA.D8.A1XY	0.805553	10.7123	0	3.59166	71.9894
TCGA.D8.A1XZ	0.815284	12.5949	0	14.0496	76.451
TCGA.D8.A1Y0	0.821914	12.5387	28.8949	15.4431	233.385
TCGA.D8.A1Y1	0.815181	12.6326	45.7448	10.0952	127.136
TCGA.D8.A1Y2	0.789093	11.537	0	6.68223	69.3052
TCGA.D8.A1Y3	0.896369	13.4479	70.8006	23.6512	34.3543
TCGA.D8.A27E	0.830474	10.8396	0.153155	1.6767	229.693
TCGA.D8.A27F	0.686822	12.8446	60.1919	16.8702	45.0086
TCGA.D8.A27G	0.817021	10.6036	20.7742	6.25371	110.133
TCGA.D8.A27H	0.755727	10.6876	21.5119	13.4591	129.035
TCGA.D8.A27I	0.725392	10.482	17.5079	5.32374	67.7845
TCGA.D8.A27K	0.777216	11.8169	20.6232	1.47446	80.1973
TCGA.D8.A27L	0.753073	10.5582	17.5628	3.1699	103.411
TCGA.D8.A27M	0.772803	11.4461	36.9943	8.03622	131.927
TCGA.D8.A27N	0.800542	11.0936	32.5466	4.8421	72.8486
TCGA.D8.A27P	0.737153	10.966	0	2.51566	158.675
TCGA.D8.A27R	0.781155	12.0163	0	0	0.0150145
TCGA.D8.A27T	0.828272	11.0959	35.0017	5.08029	123.308
TCGA.D8.A27V	0.812181	11.5804	0	2.34555	86.0124
TCGA.D8.A27W	0.822922	11.1207	2.81511	13.8496	264.945
TCGA.D8.A3Z5	0.716019	13.2301	0	3.93853	60.4293
TCGA.D8.A3Z6	0.773378	11.8487	0.176204	3.04496	78.4402
TCGA.D8.A4Z1	0.729811	12.4049	0.252392	2.5701	61.3228
TCGA.D8.A73U	0.792966	10.3823	0	2.35858	35.6767
TCGA.D8.A73W	0.83319	11.0779	14.2191	4.20093	93.4851
TCGA.D8.A73X	0.82349	11.1999	21.9675	4.0298	92.07
TCGA.E2.A14N	0.67004	12.4348	46.4998	6.52835	14.7959
TCGA.E2.A14U	0.687789	11.8918	26.8742	1.63774	50.2737
TCGA.E2.A15I	0.746155	11.3394	18.6502	1.0193	64.483
TCGA.E2.A15J	0.854125	12.4555	0	2.251	86.0622
TCGA.E2.A15K	0.839746	12.8268	49.1687	13.9142	216.113
TCGA.E2.A1AZ	0.491056	14.4606	45.9224	9.58157	12.1164
TCGA.E2.A1B0	0.746557	12.7558	0.069384	7.51332	24.9594
TCGA.E2.A1B1	0.733023	11.3534	19.9564	3.27856	90.2728
TCGA.E2.A1B4	0.846195	10.7681	0	1.35337	76.5925
TCGA.E2.A1B5	0.862287	11.2494	1.00044	3.1264	30.3597
TCGA.E2.A1B6	0.791563	11.3537	40.8267	17.0761	84.1564
TCGA.E2.A1BC	0.724338	11.2056	0.0621279	0.642179	65.2267
TCGA.E2.A1BD	0.840267	11.8776	30.3727	4.23324	27.2049
TCGA.E2.A1IE	0.826299	11.809	21.974	9.74433	182.573
TCGA.E2.A1IF	0.724018	11.6786	20.0428	6.69123	45.5112
TCGA.E2.A1IG	0.79858	10.9276	20.0578	4.6663	525.313
TCGA.E2.A1IH	0.801952	11.0127	17.4006	4.60423	106.888
TCGA.E2.A1II	0.788037	13.8323	128.093	14.5154	6.77275
TCGA.E2.A1IJ	0.777931	10.9787	12.7631	2.32925	70.0212
TCGA.E2.A1IK	0.796987	11.0657	15.001	3.88902	188.919
TCGA.E2.A1IL	0.804924	11.5773	15.3614	2.26071	96.1582
TCGA.E2.A1IN	0.811781	11.5326	13.1367	3.76887	113.772
TCGA.E2.A1IO	0.720205	11.3667	16.3047	5.68793	64.6297
TCGA.E2.A1IU	0.805313	11.3264	23.1049	6.25676	368.318
TCGA.E2.A1L6	0.647533	11.6989	18.2584	3.69411	83.5957
TCGA.E2.A1L7	0.842772	12.8208	42.278	24.526	5.38282
TCGA.E2.A1L8	0.823426	10.9263	7.42279	1.80265	41.2202
TCGA.E2.A1L9	0.792044	11.4547	11.3617	1.53258	66.9287
TCGA.E2.A1LA	0.831568	11.8746	0	13.3517	155.209
TCGA.E2.A1LB	0.802499	11.2667	0.15725	4.76009	53.2261
TCGA.E2.A1LE	0.798045	11.6263	0	12.0588	29.6652
TCGA.E2.A1LG	0.623618	12.0494	0.150972	22.9919	111.832
TCGA.E2.A1LH	0.772709	13.0492	21.097	6.92928	45.7282
TCGA.E2.A1LI	0.728423	12.7612	0	12.889	4.66723
TCGA.E2.A1LK	0.745397	12.8955	22.5349	12.3128	18.0309
TCGA.E2.A1LL	0.793237	12.7473	51.317	14.9258	66.2286
TCGA.E2.A1LS	0.572424	12.2643	0	1.09793	23.6404
TCGA.E2.A2P5	0.794069	11.6756	0	8.12412	59.7747
TCGA.E2.A2P6	0.849681	10.5695	22.8154	11.0632	261.009
TCGA.E2.A3DX	0.774458	11.0953	16.3363	2.72977	30.7835
TCGA.E2.A56Z	0.803993	12.2916	0	15.9358	674.291
TCGA.E2.A570	0.729331	12.8228	33.6186	7.74362	64.5018
TCGA.E2.A572	0.826245	12.4371	19.0433	8.1181	205.663
TCGA.E2.A573	0.664097	13.8118	62.0265	29.6674	9.82473
TCGA.E2.A574	0.851682	13.6017	28.5973	10.438	29.9752
TCGA.E2.A576	0.831284	14.0609	50.3634	35.975	127.081
TCGA.E2.A9RU	0.808807	13.3387	0.0883296	23.01	66.6057
TCGA.E9.A1N3	0.793713	11.7217	23.8307	5.59992	179.562
TCGA.E9.A1N4	0.795499	11.9578	19.5567	3.93599	42.8847
TCGA.E9.A1N5	0.825652	11.9788	31.3284	11.3548	212.62
TCGA.E9.A1N6	0.788327	12.2049	32.7709	14.5241	35.3205
TCGA.E9.A1N8	0.484623	13.8436	102.196	0.0354169	0.0194328
TCGA.E9.A1N9	0.760245	13.221	0	16.1652	59.7634
TCGA.E9.A1ND	0.749802	12.9696	0	8.42842	41.191
TCGA.E9.A1NE	0.718694	12.3431	2.11072	5.69899	119.333
TCGA.E9.A1NF	0.813669	11.2305	12.9529	2.62756	35.1297
TCGA.E9.A1NG	0.777381	11.3203	0.0282348	1.71367	103.919
TCGA.E9.A1NH	0.822558	12.2058	0	1.72312	79.8788
TCGA.E9.A1NI	0.850865	12.6219	23.299	8.57306	114.618
TCGA.E9.A1QZ	0.766914	11.7418	0	13.5722	364.126
TCGA.E9.A1R0	0.801524	11.1916	0	3.74856	206.11
TCGA.E9.A1R2	0.81517	12.5542	8.39975	5.29753	160.784
TCGA.E9.A1R3	0.784041	10.9663	5.18747	0.374648	78.5478
TCGA.E9.A1R4	0.774017	11.7912	15.9574	11.9442	52.5803
TCGA.E9.A1R5	0.819886	11.6977	12.9453	4.22613	72.024
TCGA.E9.A1R6	0.876994	11.706	0	30.8166	207.462
TCGA.E9.A1R7	0.804783	11.8199	11.1844	6.29503	204.36
TCGA.E9.A1RA	0.784636	13.455	34.3829	4.90398	127.523
TCGA.E9.A1RB	0.788022	13.1881	63.2965	18.6507	47.2012
TCGA.E9.A1RC	0.876163	12.0232	28.2816	12.5957	34.1823
TCGA.E9.A1RD	0.852466	11.5815	0	2.82716	93.273
TCGA.E9.A1RE	0.857427	13.0693	6.62759	13.8311	139.392
TCGA.E9.A1RF	0.849241	10.7097	12.6834	5.31738	40.4061
TCGA.E9.A1RG	0.823352	12.8253	52.3191	0	0.0401436
TCGA.E9.A1RH	0.757394	11.9565	25.3318	10.258	30.5813
TCGA.E9.A1RI	0.808813	11.2537	11.4157	1.98119	95.7688
TCGA.E9.A226	0.849364	12.2923	19.9221	5.48083	143.624
TCGA.E9.A227	0.786988	11.4039	15.7876	4.18896	85.7656
TCGA.E9.A228	0.869171	12.7864	39.2611	13.3201	653.636
TCGA.E9.A229	0.772899	11.6966	19.1109	5.16622	92.2833
TCGA.E9.A22A	0.824278	11.4013	15.6811	6.77466	115.056
TCGA.E9.A22B	0.851908	10.971	0.0270927	2.7036	91.0321
TCGA.E9.A22D	0.869472	12.5843	39.2463	14.4446	414.193
TCGA.E9.A22E	0.847363	11.7058	0.0226701	3.50933	40.7725
TCGA.E9.A22G	0.592056	14.1614	92.1801	29.898	6.1712
TCGA.E9.A22H	0.812648	12.3629	22.2339	5.50132	164.055
TCGA.E9.A243	0.799427	11.8953	18.0045	5.85828	25.0099
TCGA.E9.A244	0.767049	12.5414	33.7793	7.32432	163.933
TCGA.E9.A245	0.782741	11.0266	24.1647	5.60202	37.5848
TCGA.E9.A247	0.848275	12.5448	54.6862	16.0028	402.352
TCGA.E9.A248	0.83045	12.1408	2.23999	7.16632	5.69246
TCGA.E9.A249	0.802708	12.2259	31.2247	3.97639	107.879
TCGA.E9.A24A	0.833026	11.2767	7.53829	2.34384	252.855
TCGA.E9.A295	0.826785	11.0998	20.2355	8.21809	192.018
TCGA.E9.A2JS	0.845617	11.708	27.4646	22.5655	375.093
TCGA.E9.A2JT	0.823218	10.9046	0	4.14983	42.2562
TCGA.E9.A3Q9	0.791435	10.6904	12.5137	0.998708	52.2826
TCGA.E9.A3QA	0.785343	12.2383	52.6906	12.3966	68.5396
TCGA.E9.A3X8	0.750838	10.7734	34.4544	5.82362	75.7909
TCGA.E9.A54X	0.819954	13.6422	33.4976	6.14568	283.931
TCGA.E9.A54Y	0.860641	14.3203	23.1547	36.9558	116.438
TCGA.E9.A5FK	0.770071	12.9384	21.0083	4.06519	28.5884
TCGA.E9.A5FL	0.743453	12.7886	15.0464	6.20737	14.3127
TCGA.E9.A5UO	0.848795	13.0675	31.7672	46.9347	136.814
TCGA.E9.A5UP	0.85896	12.3997	10.7387	4.19251	123.891
TCGA.E9.A6HE	0.772651	13.0447	37.4928	13.2135	75.0826
TCGA.EW.A1IW	0.753416	12.2543	33.6236	11.6063	191.57
TCGA.EW.A1IX	0.805164	11.5845	18.3014	2.69124	159.725
TCGA.EW.A1IY	0.808765	11.2307	7.63564	2.15753	81.9814
TCGA.EW.A1IZ	0.811836	12.7792	23.4941	11.5976	64.9959
TCGA.EW.A1J1	0.660186	12.1807	21.6353	3.02333	281.412
TCGA.EW.A1J2	0.772181	11.2196	12.0106	1.42767	90.0055
TCGA.EW.A1J3	0.851786	12.0161	0	6.61419	258.598
TCGA.EW.A1J5	0.807705	11.1395	18.8147	6.97196	339.682
TCGA.EW.A1J6	0.812364	12.4848	12.8799	6.86011	29.4255
TCGA.EW.A1OV	0.805836	12.8399	31.3978	10.0989	20.7717
TCGA.EW.A1OW	0.673042	14.1528	73.3817	11.7629	67.4365
TCGA.EW.A1OX	0.846561	10.6999	17.3124	6.85651	51.1367
TCGA.EW.A1OY	0.835642	12.1587	39.9935	19.1357	22.5904
TCGA.EW.A1OZ	0.864727	11.9548	27.4944	17.4145	38.2899
TCGA.EW.A1P0	0.788118	12.1439	1.12516	5.82017	107.435
TCGA.EW.A1P1	0.744886	11.6174	18.6793	2.67428	25.6841
TCGA.EW.A1P3	0.807926	11.855	29.1849	7.58435	165.208
TCGA.EW.A1P4	0.803743	13.1819	39.9532	12.8772	75.3241
TCGA.EW.A1P5	0.817916	11.7475	24.9523	6.11978	169.828
TCGA.EW.A1P6	0.810722	11.9848	0	6.74414	69.9251
TCGA.EW.A1P7	0.797865	10.9575	18.2505	3.09631	146.721
TCGA.EW.A1P8	0.672023	13.6267	0.0278649	17.3979	67.2767
TCGA.EW.A1PA	0.734029	13.8176	37.4165	4.55787	273.448
TCGA.EW.A1PB	0.516056	12.1876	44.2688	19.0441	44.1055
TCGA.EW.A1PC	0.855867	13.5779	98.5587	70.2093	4.35547
TCGA.EW.A1PD	0.777672	12.2229	26.6527	15.1217	71.1629
TCGA.EW.A1PE	0.824831	11.0899	15.3805	3.32382	122.207
TCGA.EW.A1PF	0.758674	11.4493	0.0521042	5.34722	51.5499
TCGA.EW.A1PG	0.682811	11.2354	11.2252	0.633669	75.1513
TCGA.EW.A1PH	0.744376	13.4878	43.9686	11.1188	47.4606
TCGA.EW.A2FR	0.717492	12.1683	16.9675	5.23607	48.7106
TCGA.EW.A2FS	0.788286	11.1927	23.8563	7.84357	258.039
TCGA.EW.A2FV	0.761437	11.8063	24.6114	7.01033	89.4854
TCGA.EW.A2FW	0.826748	12.3314	0	13.6988	1900.7
TCGA.EW.A3E8	0.781619	12.9194	25.1814	7.75584	126.432
TCGA.EW.A3U0	0.720017	13.0467	65.9341	18.3206	14.6069
TCGA.EW.A423	0.836496	13.8836	25.4794	13.8434	202.658
TCGA.EW.A424	0.775698	11.7125	29.8326	5.99701	48.2305
TCGA.EW.A6S9	0.759966	12.2566	0	8.72081	191.071
TCGA.EW.A6SA	0.857836	13.153	42.2907	31.2907	498.718
TCGA.EW.A6SB	0.763118	13.0993	69.3845	10.2868	36.6113
TCGA.EW.A6SC	0.805761	12.6739	0	7.15549	347.376
TCGA.EW.A6SD	0.77485	11.5354	29.4175	10.4085	41.9199
TCGA.GI.A2C8	0.845697	10.4015	10.4392	1.05297	56.5091
TCGA.GI.A2C9	0.818583	11.7791	23.2448	6.98506	115.655
TCGA.GM.A2D9	0.817962	10.0082	8.7131	3.3182	97.3708
TCGA.GM.A2DA	0.778859	11.4995	17.43	5.59308	24.5883
TCGA.GM.A2DB	0.568889	12.0297	0.143899	10.4472	38.1913
TCGA.GM.A2DC	0.829959	11.2851	0	2.74301	208.76
TCGA.GM.A2DD	0.77673	11.737	28.2878	8.26589	16.3561
TCGA.GM.A2DF	0.809738	11.8592	0	6.97959	7.17834
TCGA.GM.A2DH	0.739145	12.7819	0.044291	47.6504	7.65118
TCGA.GM.A2DI	0.780654	10.8112	1.64527	3.41954	43.8036
TCGA.GM.A2DK	0.806236	10.9061	14.3238	4.55107	98.2635
TCGA.GM.A2DL	0.791002	10.9679	26.6769	8.31813	134.108
TCGA.GM.A2DM	0.82999	11.1583	0	2.26051	195.701
TCGA.GM.A2DN	0.797027	11.042	25.5067	7.06549	65.4669
TCGA.GM.A2DO	0.834937	12.134	0	9.92759	155.085
TCGA.GM.A3NW	0.782914	12.2322	20.2408	7.70723	212.407
TCGA.GM.A3NY	0.731403	12.1016	0.0736291	4.44556	39.7182
TCGA.GM.A3XG	0.548927	12.652	31.1644	2.45692	30.9211
TCGA.GM.A3XL	0.660006	13.0801	63.4808	41.5078	11.8315
TCGA.GM.A3XN	0.732697	12.375	31.6393	3.73132	49.4531
TCGA.GM.A4E0	0.721267	12.6814	16.5794	2.44052	51.6899
TCGA.GM.A5PV	0.766168	12.315	0	3.1605	85.3665
TCGA.GM.A5PX	0.761864	11.5055	0	2.14599	30.7486
TCGA.HN.A2NL	0.710248	14.1184	155.762	32.6085	1.93697
TCGA.HN.A2OB	0.616631	12.4703	0	1.25008	58.1956
TCGA.JL.A3YW	0.773751	11.8459	64.7164	8.51137	30.9239
TCGA.JL.A3YX	0.753834	12.1848	42.3631	6.2149	85.7492
TCGA.LD.A66U	0.709838	12.5647	27.1634	6.30608	69.3144
TCGA.LD.A74U	0.682849	12.0289	27.1738	5.25121	51.5027
TCGA.LD.A7W6	0.745789	11.9673	0.441477	7.15299	308.883
TCGA.LD.A9QF	0.815335	12.1383	24.5399	4.48467	41.0509
TCGA.LL.A440	0.713676	12.4988	21.4066	5.12233	82.6136
TCGA.LL.A441	0.707025	14.5743	0	11.4853	71.2556
TCGA.LL.A442	0.820186	13.1217	24.8535	15.0975	248.047
TCGA.LL.A50Y	0.831033	13.489	32.7278	8.8395	116.122
TCGA.LL.A5YL	0.824101	12.9675	27.82	11.3624	23.3885
TCGA.LL.A5YM	0.791955	12.6912	0	19.4577	43.6771
TCGA.LL.A5YN	0.785129	13.188	0.0739844	9.83227	27.2927
TCGA.LL.A5YO	0.754782	13.6189	0.0859315	19.2131	8.51544
TCGA.LL.A5YP	0.663946	14.3698	59.775	24.7331	12.267
TCGA.LL.A6FP	0.873501	12.4141	25.7814	10.2856	93.5851
TCGA.LL.A6FQ	0.838136	12.7831	40.8487	9.36567	111.618
TCGA.LL.A6FR	0.685615	13.0616	70.3857	25.8602	18.5267
TCGA.LL.A73Y	0.716241	12.1728	0	5.5661	87.8797
TCGA.LL.A73Z	0.627006	12.2902	32.1256	13.9733	19.5241
TCGA.LL.A740	0.817862	12.7821	0	5.59807	26.0445
TCGA.LL.A7SZ	0.82111	12.5692	0	33.0432	154.049
TCGA.LL.A7T0	0.83981	14.0535	43.4803	38.7506	220.398
TCGA.LL.A8F5	0.760991	13.286	0	43.7977	15.0291
TCGA.LL.A9Q3	0.820042	12.7661	16.8627	8.02045	18.4427
TCGA.LQ.A4E4	0.826631	13.3955	34.8312	13.3593	19.0002
TCGA.MS.A51U	0.683095	12.7084	17.4763	2.01388	85.8783
TCGA.OK.A5Q2	0.751769	12.8328	31.6758	9.56245	88.5419
TCGA.OL.A5D6	0.699252	13.272	15.9488	4.08097	45.5347
TCGA.OL.A5D7	0.787452	15.3566	2.23288	31.4065	19.6375
TCGA.OL.A5D8	0.852747	14.4372	1.39991	5.59468	74.4133
TCGA.OL.A5DA	0.785098	13.122	25.9349	3.50047	172.915
TCGA.OL.A5RU	0.796057	12.1345	0.98549	2.99678	44.2737
TCGA.OL.A5RV	0.659527	12.6197	27.3957	3.46909	72.0751
TCGA.OL.A5RW	0.690777	14.5022	132.865	38.3646	44.8198
TCGA.OL.A5RX	0.629035	13.0756	28.5659	1.82564	70.3404
TCGA.OL.A5RY	0.74782	13.7099	91.6997	6.68739	29.2167
TCGA.OL.A5RZ	0.661663	13.4678	0.440845	21.5632	32.8065
TCGA.OL.A5S0	0.760588	13.8074	0	18.9736	7.20464
TCGA.OL.A66H	0.825105	12.9575	0	7.23941	40.7095
TCGA.OL.A66I	0.734625	14.1909	0	31.9909	44.9683
TCGA.OL.A66J	0.786146	12.8486	26.7174	7.26321	268.423
TCGA.OL.A66K	0.81024	12.0937	0.0679497	5.29275	34.9675
TCGA.OL.A66L	0.787626	12.7664	26.6846	4.8635	53.4816
TCGA.OL.A66N	0.816312	12.7731	34.1556	3.99145	39.8958
TCGA.OL.A66O	0.827714	13.8257	0	20.8489	271.606
TCGA.OL.A66P	0.80037	13.1329	27.7422	16.1894	23.5186
TCGA.OL.A6VO	0.699402	14.428	99.0119	16.2523	2.40585
TCGA.OL.A6VQ	0.74928	12.3478	17.4596	3.12423	62.7793
TCGA.OL.A6VR	0.782459	12.1299	36.2379	4.89374	95.7058
TCGA.OL.A97C	0.395645	13.1536	24.3838	6.93904	58.7276
TCGA.PE.A5DC	0.830787	13.8619	33.3288	17.5561	300.622
TCGA.PE.A5DD	0.859768	13.7502	0	9.75962	61.4008
TCGA.PE.A5DE	0.811033	12.3376	22.7135	8.08443	86.7247
TCGA.PL.A8LV	0.676139	13.7012	0	18.4816	10.527
TCGA.PL.A8LX	0.830815	12.5644	0	6.77836	437.599
TCGA.PL.A8LY	0.530888	12.2804	40.5372	6.1844	86.6845
TCGA.PL.A8LZ	0.730816	11.8118	29.825	17.771	28.451
TCGA.S3.A6ZF	0.731358	13.0259	27.4534	12.5604	99.1535
TCGA.S3.A6ZG	0.858968	12.0752	0	9.02954	466.462
TCGA.S3.A6ZH	0.799994	12.8358	44.5148	14.806	484.857
TCGA.S3.AA0Z	0.810292	13.3816	28.5478	36.4909	76.0988
TCGA.S3.AA10	0.776641	13.6453	0	25.5285	45.2759
TCGA.S3.AA11	0.803251	13.1003	31.0884	7.4809	126.002
TCGA.S3.AA12	0.870717	12.9826	0	13.3347	151.575
TCGA.S3.AA14	0.74427	12.3344	24.2353	4.82109	98.5062
TCGA.S3.AA15	0.769701	12.3439	0	8.42966	38.9208
TCGA.S3.AA17	0.855164	12.5826	24.6222	9.59375	55.9637
TCGA.UL.AAZ6	0.890699	13.1451	27.9424	24.4373	81.9629
TCGA.UU.A93S	0.824034	13.385	0	27.5661	18.8605
TCGA.V7.A7HQ	0.768204	12.666	28.7796	7.66242	115.053
TCGA.W8.A86G	0.725814	11.7305	27.9652	0	0.0134093
TCGA.WT.AB41	0.830853	12.9612	31.2327	8.98189	207.46
TCGA.WT.AB44	0.769272	12.4606	17.7401	0.715085	22.6254
TCGA.XX.A899	0.75733	12.225	24.4894	4.1926	515.328
TCGA.XX.A89A	0.763879	12.0619	22.0475	7.26706	116.997
TCGA.Z7.A8R5	0.747507	12.2212	26.4731	3.52656	16.6576
TCGA.Z7.A8R6	0.800108	13.9437	55.8712	23.0871	714.197
